# Supplementary material for: 1,2,3-Triazolo-Bridged Click Coupling of Pinane-Based Azidodiol Enantiomers with Pyrimidine- and Purine-Based Building Blocks: Synthesis, Antiproliferative, and Antimicrobial Evaluation
Source: Int J Mol Sci. 2025 Dec 3;26(23):11705. doi: 10.3390/ijms262311705 (PMC12692267; doi:10.3390/ijms262311705)
Supplement: Supplementary file 1 [file ijms-26-11705-s001.zip]

Archive with 1 entries (1 files):
- ijms-3999210-supplementary.pdf
